# Supplementary material for: A method for the generation of human stem cell-derived alpha cells
Source: Nat Commun. 2020 May 7;11:2241. doi: 10.1038/s41467-020-16049-3 (PMC7205884; doi:10.1038/s41467-020-16049-3)
Supplement: Supplementary file 2 — Source Data [file 41467_2020_16049_MOESM2_ESM.xlsx]

## Sheet: Fig1g
	Glucagon secretion							Insulin Secretion
	Pre-Alpha				Human Islets			Pre-Alpha			Human Islets
2.8 mM Glucose	0.313342	0.29877	0.451974	0.962377	0.4622	0.625645	1.30806	0.04858	0.054646	0.0989465	7.14092	4.98719	3.71032
20 mM Glucose	0.1912	0.1413	0.1546	0.6543	0.27	0.51	0.38	0.041275	0.0333	0.169623	11.1465	10.3286	10.4815
KCl	3.21499	1.29186	1.40398	2.02773	0.720282	0.971624	1.50002	0.256782	0.24676	0.444474	11.4227	7.57356	7.85592

## Sheet: Fig 3f
	% SC-Alpha cells following treatment with various PDBu activators
	Control	PDBu	Byrostatin	FR23694	RACK-1	SC9	TPPB	PEP005
Sample 1	17.9	47.9	23.9	29.3	33.3	23.5	41	43
Sample 2	14.1	49.7	32.2	17.5	26.1	27.1	36.4	38.8
Sample 3	9.22	42.2	40.1	32.8		28.1	41.6	40.1

## Sheet: Fig 5m
	Glucagon Secretion (pMoles/L) with Various Treatments
	2 mM Glucose	5 mM Glucose	7 mM Glucose	10 mM Glucose	16 mM Glucose	100 ng/mL SST	0.5 µIU/mL Ins	10 mM Arg	10 μM Veratride
run1	216.774	150.962	67.3077	122.436	256.517	87.5	176.282	113.782	330.307
run 2	56.3981	50.5529	15.6398	44.5498	92.1011	15.7978	128.12	86.2559	198.196
run 3	282.785	120.066	53.1798	69.6272	130.592	60.636	130.592	155.373	452.303

## Sheet: Fig 6d
	Average blood glucose in mice transplanted with SC-Alpha cells vs control
	Control										Alpha cell transplanted mouse
	Control 1	Control 2	Control 3	Control 4	Control 5	Control 6	Control 7	Control 8	Control 9	Control 10	AlphaMouse 1	AlphaMouse 2	AlphaMouse 3	AlphaMouse 4	AlphaMouse 5	AlphaMouse 6	AlphaMouse 7	AlphaMouse 8	AlphaMouse 9	AlphaMouse 10
Average blood glucose (mg/dL)	90.9148	116.201	115.326	78.3226	91.7671	105.844	111.811	99.847	101.898	106.011	132.929	122.047	117.167	121.305	122.92	119.558	102.906	122.938	118.264	112.904

## Sheet: Fig 6e
	Amount of time spent hypoglycemic (<70 mg/dL)
	Control										Alpha cell transplanted mouse
	Control 1	Control 2	Control 3	Control 4	Control 5	Control 6	Control 7	Control 8	Control 9	Control 10	Alpha_mouse 1	Alpha_mouse 2	Alpha_mouse 3	Alpha_mouse 4	Alpha_mouse 5	Alpha_mouse 6	Alpha_mouse 7	Alpha_mouse 8	Alpha_mouse 9	Alpha_mouse 10
Percent of time blood glucose is <70 mg/dL	19	2	1	31	34	4	4	25	15	15	0	0	3	13	0	1	5	21	1	2
Percent of time blood glucose is ≥70 mg/dL	81	98	99	69	66	96	96	75	85	85	100	100	97	87	100	99	95	79	99	98

## Sheet: SupFig 1
	% Insulin+/Glucagon+ Cells
	Rezania 3D	Rezania 2D	Peterson
Flask 1	35.8	24	54.4
Flask 2	32.4	31.8	61.1
Flask 3	37.4	29.2	62.6
Flask 4			61.4
Flask 5			57.1
Flask 6			54.4
Flask 7			63.5
Flask 8			69.6
Flask 9			62.5
Flask 10			69.3
Flask 11			53
Flask 12			83.6
Flask 13			60.6

## Sheet: SupFig5
	% SC-Alpha cells
	Untreated	PDBu Treated
Flask 1	14.9	33.9
Flask 2	21.6	41
Flask 3	7.73	24.3
Flask 4	32.1	47.8
Flask 5	4.76	16.5
